# Supplementary material for: Efflux Might Participate in Decreased Susceptibility to Oxytetracycline in Contagious Agalactia-Causative Mycoplasma spp
Source: Animals (Basel). 2021 Aug 20;11(8):2449. doi: 10.3390/ani11082449 (PMC8388784; doi:10.3390/ani11082449)
Supplement: Supplementary file 1 [file animals-11-02449-s001.zip]

Archive with 2 entries (2 files):
- FigS1_MAGA.pdf
- FigS2_MYC.pdf
